# Supplementary material for: USP21 functions as an oncogenic regulator of the Mdm2-p53 axis in colorectal cancer
Source: Cell Death Discov. 2026 May 22;12:305. doi: 10.1038/s41420-026-03170-3 (PMC13370000; doi:10.1038/s41420-026-03170-3)
Supplement: Supplementary file 2 — Supplementary Table 2 [file 41420_2026_3170_MOESM2_ESM.xlsx]

## Sheet: Sheet1
Table S2. Oligonucleotides used in this study
Primers used in qRT-PCR assays
p53	F:5'GCCATCTACAAGCAGTCACAG3'
	R:5'TCATCCAAATACTCCACACGC3'
Mdm2	F:5'CGATTGGAGGGTAGACCTGT3'
	R:5'GGTCTCTTGTTCCGAAGCTG3'
p21	F:5'TGTCACTGTCTTGTACCCTTG3'
	R:5'GGCGTTTGGAGTGGTAGAA3'
PUMA	F:5'CGACCTCAACGCACAGTAC3'
	R:5'CCTAATTGGGCTCCATCTCG3'
SESTRIN1	F:5'GCATGTTCCAACATTTCGTG3'
	R:5'GTTCCAAATTGCCCGTCTAA3'
GAPDH	F:5'CCATGGGGAAGGTGAAGGTC3'
	R:5'GAAGGGGTCATTGATGGCAAC3'
Oligonucleotide sequence of shRNAs
sh-control	5'CCTAAGGTTAAGTCGCCCTCG3'
sh-USP21#1	5'GCCTTTCTACTCTGATGACAA3'
sh-USP21#2	5'CCTGCGAAGCTGTGAATCCTA3'
sh-Mdm2	5'GATTCCAGAGAGTCATGTGTT3'
sh-USP7	5'CCTGGATTTGTGGTTACGTTA3'
